# Supplementary material for: Two new species of the family Megalyridae (Hymenoptera) from China
Source: Zookeys. 2021 Jun 10;1043:21–31. doi: 10.3897/zookeys.1043.65223 (PMC8211637; doi:10.3897/zookeys.1043.65223)
Supplement: XML Treatment for Carminator [file zookeys.1043.65223-treatment1.xml]

<!DOCTYPE tp:taxon-treatment
  PUBLIC "-//TaxonX//DTD Taxonomic Treatment Publishing DTD v0 20100105//EN" "tax-treatment-NSO.dtd">
<tp:taxon-treatment xmlns:tp="http://www.plazi.org/taxpub"><tp:treatment-meta><kwd-group><label>Taxon classification</label><kwd><named-content xmlns:xlink="http://www.w3.org/1999/xlink" content-type="kingdom">Animalia</named-content></kwd><kwd><named-content xmlns:xlink="http://www.w3.org/1999/xlink" content-type="order">Hymenoptera</named-content></kwd><kwd><named-content xmlns:xlink="http://www.w3.org/1999/xlink" content-type="family">Megalyridae</named-content></kwd></kwd-group><mixed-citation publication-type="journal"><person-group><name><surname>Chen</surname><given-names>Hua-yan</given-names></name><name><surname>Liuhe</surname><given-names>Bo-jing</given-names></name><name><surname>Zhang</surname><given-names>Xiao</given-names></name></person-group><article-title>Two new species of the family <tp:taxon-name><tp:taxon-name-part taxon-name-part-type="family">Megalyridae</tp:taxon-name-part></tp:taxon-name> (<tp:taxon-name><tp:taxon-name-part taxon-name-part-type="order">Hymenoptera</tp:taxon-name-part></tp:taxon-name>) from China</article-title><source>Zookeys</source><day>10</day><month>6</month><year>2021</year><volume>1043</volume><fpage>21</fpage><lpage>31</lpage><pub-id pub-id-type="doi">10.3897/zookeys.1043.65223</pub-id></mixed-citation></tp:treatment-meta><tp:nomenclature><tp:taxon-name><object-id xmlns:xlink="http://www.w3.org/1999/xlink" content-type="arpha" xlink:type="simple">52BDE210-1E78-516A-AD9F-7089500B287F</object-id>
              <tp:taxon-name-part taxon-name-part-type="genus" reg="Carminator">Carminator</tp:taxon-name-part>
            </tp:taxon-name><tp:taxon-authority>Shaw, 1988</tp:taxon-authority><tp:nomenclature-citation-list><tp:nomenclature-citation><tp:taxon-name>
                  <tp:taxon-name-part taxon-name-part-type="genus" reg="Carminator">Carminator</tp:taxon-name-part>
                </tp:taxon-name><comment><xref ref-type="bibr" rid="B8">Shaw 1988</xref>: 102; <xref ref-type="bibr" rid="B10">Shaw 1990b</xref>: 572; <xref ref-type="bibr" rid="B5">Mita et al. 2007</xref>: 202; <xref ref-type="bibr" rid="B11">Vilhelmsen et al. 2010</xref>: 663; <xref ref-type="bibr" rid="B4">Mita and Konishi 2011</xref>: 109. Type species: <tp:taxon-name><tp:taxon-name-part taxon-name-part-type="genus" reg="Carminator">Carminator</tp:taxon-name-part> <tp:taxon-name-part taxon-name-part-type="species" reg="ater">ater</tp:taxon-name-part></tp:taxon-name> Shaw, 1988.</comment></tp:nomenclature-citation></tp:nomenclature-citation-list></tp:nomenclature><tp:treatment-sec sec-type="diagnosis" id="SECID0EFMAC"><title>Diagnosis.</title><p><italic><tp:taxon-name><tp:taxon-name-part taxon-name-part-type="genus" reg="Carminator">Carminator</tp:taxon-name-part></tp:taxon-name></italic> is diagnosed by the following morphological characters: shallow subantennal groove, mandible stout and with five teeth, head prognathous, wing venation reduced and pterostigma absent, fore tibia with a comb of stout spines, ovipositor strongly arched (<xref ref-type="bibr" rid="B10">Shaw 1990b</xref>).</p></tp:treatment-sec><tp:treatment-sec sec-type="biology" id="SECID0EWMAC"><title>Biology.</title><p>Little is known about the biology of <italic><tp:taxon-name><tp:taxon-name-part taxon-name-part-type="genus" reg="Carminator">Carminator</tp:taxon-name-part></tp:taxon-name></italic>, but these wasps have been suspected to be parasitoids of wood-boring larvae of <tp:taxon-name><tp:taxon-name-part taxon-name-part-type="order">Coleoptera</tp:taxon-name-part></tp:taxon-name> (<xref ref-type="bibr" rid="B4">Mita and Konishi 2011</xref>).</p></tp:treatment-sec><tp:treatment-sec sec-type="distribution" id="SECID0EMNAC"><title>Distribution.</title><p>Oriental, Australasian, and eastern Palaearctic regions.</p></tp:treatment-sec><ref-list><ref id="B8"><mixed-citation xmlns:xlink="http://www.w3.org/1999/xlink" xlink:type="simple"><person-group><name name-style="western"><surname>Shaw</surname><given-names>SR</given-names></name></person-group> (<year>1988</year>) <article-title><italic><tp:taxon-name><tp:taxon-name-part taxon-name-part-type="genus">Carminator</tp:taxon-name-part></tp:taxon-name></italic>, a new genus of <tp:taxon-name><tp:taxon-name-part taxon-name-part-type="family">Megalyridae</tp:taxon-name-part></tp:taxon-name> (<tp:taxon-name><tp:taxon-name-part taxon-name-part-type="order">Hymenoptera</tp:taxon-name-part></tp:taxon-name>) from the Oriental and Australian regions, with a commentary on the definition of the family.</article-title><source>Systematic Entomology</source><volume>13</volume>: <fpage>101</fpage>–<lpage>113</lpage>. <ext-link xlink:type="simple" ext-link-type="doi" xlink:href="10.1111/j.1365-3113.1988.tb00233.x">https://doi.org/10.1111/j.1365-3113.1988.tb00233.x</ext-link></mixed-citation></ref><ref id="B10"><mixed-citation xmlns:xlink="http://www.w3.org/1999/xlink" xlink:type="simple"><person-group><name name-style="western"><surname>Shaw</surname><given-names>SR</given-names></name></person-group> (<year>1990b</year>) <article-title>Phylogeny and biogeography of the parasitoid wasp family <tp:taxon-name><tp:taxon-name-part taxon-name-part-type="family">Megalyridae</tp:taxon-name-part></tp:taxon-name> (<tp:taxon-name><tp:taxon-name-part taxon-name-part-type="order">Hymenoptera</tp:taxon-name-part></tp:taxon-name>).</article-title><source>Journal of Biogeography</source><volume>17</volume>: <fpage>569</fpage>–<lpage>581</lpage>. <ext-link xlink:type="simple" ext-link-type="doi" xlink:href="10.2307/2845141">https://doi.org/10.2307/2845141</ext-link></mixed-citation></ref><ref id="B5"><mixed-citation xmlns:xlink="http://www.w3.org/1999/xlink" xlink:type="simple"><person-group><name name-style="western"><surname>Mita</surname><given-names>T</given-names></name><name name-style="western"><surname>Konishi</surname><given-names>K</given-names></name><name name-style="western"><surname>Terayama</surname><given-names>M</given-names></name><name name-style="western"><surname>Yamane</surname><given-names>S</given-names></name></person-group> (<year>2007</year>) <article-title>Two new species of the genus <italic><tp:taxon-name><tp:taxon-name-part taxon-name-part-type="genus">Carminator</tp:taxon-name-part></tp:taxon-name></italic> Shaw from Japan, the northernmost record of extant <tp:taxon-name><tp:taxon-name-part taxon-name-part-type="family">Megalyridae</tp:taxon-name-part></tp:taxon-name> (<tp:taxon-name><tp:taxon-name-part taxon-name-part-type="order">Hymenoptera</tp:taxon-name-part></tp:taxon-name>).</article-title><source>Entomological Science</source><volume>10</volume>: <fpage>201</fpage>–<lpage>208</lpage>. <ext-link xlink:type="simple" ext-link-type="doi" xlink:href="10.1111/j.1479-8298.2007.00213.x">https://doi.org/10.1111/j.1479-8298.2007.00213.x</ext-link></mixed-citation></ref><ref id="B11"><mixed-citation xmlns:xlink="http://www.w3.org/1999/xlink" xlink:type="simple"><person-group><name name-style="western"><surname>Vilhelmsen</surname><given-names>L</given-names></name><name name-style="western"><surname>Perrichot</surname><given-names>V</given-names></name><name name-style="western"><surname>Shaw</surname><given-names>SR</given-names></name></person-group> (<year>2010</year>) <article-title>Past and present diversity and distribution in the parasitic wasp family <tp:taxon-name><tp:taxon-name-part taxon-name-part-type="family">Megalyridae</tp:taxon-name-part></tp:taxon-name> (<tp:taxon-name><tp:taxon-name-part taxon-name-part-type="order">Hymenoptera</tp:taxon-name-part></tp:taxon-name>).</article-title><source>Systematic Entomology</source><volume>35</volume>: <fpage>658</fpage>–<lpage>677</lpage>. <ext-link xlink:type="simple" ext-link-type="doi" xlink:href="10.1111/j.1365-3113.2010.00537.x">https://doi.org/10.1111/j.1365-3113.2010.00537.x</ext-link></mixed-citation></ref><ref id="B4"><mixed-citation xmlns:xlink="http://www.w3.org/1999/xlink" xlink:type="simple"><person-group><name name-style="western"><surname>Mita</surname><given-names>T</given-names></name><name name-style="western"><surname>Konishi</surname><given-names>K</given-names></name></person-group> (<year>2011</year>) <article-title>Biogeography and phylogeny of <italic><tp:taxon-name><tp:taxon-name-part taxon-name-part-type="genus">Carminator</tp:taxon-name-part></tp:taxon-name></italic> (<tp:taxon-name><tp:taxon-name-part taxon-name-part-type="order">Hymenoptera</tp:taxon-name-part></tp:taxon-name>: <tp:taxon-name><tp:taxon-name-part taxon-name-part-type="family">Megalyridae</tp:taxon-name-part></tp:taxon-name>).</article-title><source>Systematic Entomology</source><volume>36</volume>: <fpage>569</fpage>–<lpage>581</lpage>. <ext-link xlink:type="simple" ext-link-type="doi" xlink:href="10.1111/j.1365-3113.2010.00548.x">https://doi.org/10.1111/j.1365-3113.2010.00548.x</ext-link></mixed-citation></ref></ref-list></tp:taxon-treatment>
