# Supplementary material for: Two new species of the family Megalyridae (Hymenoptera) from China
Source: Zookeys. 2021 Jun 10;1043:21–31. doi: 10.3897/zookeys.1043.65223 (PMC8211637; doi:10.3897/zookeys.1043.65223)
Supplement: XML Treatment for Carminator daliensis [file zookeys.1043.65223-treatment2.xml]

<!DOCTYPE tp:taxon-treatment
  PUBLIC "-//TaxonX//DTD Taxonomic Treatment Publishing DTD v0 20100105//EN" "tax-treatment-NSO.dtd">
<tp:taxon-treatment xmlns:tp="http://www.plazi.org/taxpub"><tp:treatment-meta><kwd-group><label>Taxon classification</label><kwd><named-content xmlns:xlink="http://www.w3.org/1999/xlink" content-type="kingdom">Animalia</named-content></kwd><kwd><named-content xmlns:xlink="http://www.w3.org/1999/xlink" content-type="order">Hymenoptera</named-content></kwd><kwd><named-content xmlns:xlink="http://www.w3.org/1999/xlink" content-type="family">Megalyridae</named-content></kwd></kwd-group><mixed-citation publication-type="journal"><person-group><name><surname>Chen</surname><given-names>Hua-yan</given-names></name><name><surname>Liuhe</surname><given-names>Bo-jing</given-names></name><name><surname>Zhang</surname><given-names>Xiao</given-names></name></person-group><article-title>Two new species of the family <tp:taxon-name><tp:taxon-name-part taxon-name-part-type="family">Megalyridae</tp:taxon-name-part></tp:taxon-name> (<tp:taxon-name><tp:taxon-name-part taxon-name-part-type="order">Hymenoptera</tp:taxon-name-part></tp:taxon-name>) from China</article-title><source>Zookeys</source><day>10</day><month>6</month><year>2021</year><volume>1043</volume><fpage>21</fpage><lpage>31</lpage><pub-id pub-id-type="doi">10.3897/zookeys.1043.65223</pub-id></mixed-citation></tp:treatment-meta><tp:nomenclature><tp:taxon-name><object-id xmlns:xlink="http://www.w3.org/1999/xlink" content-type="arpha" xlink:type="simple">EB541979-2855-5034-B441-F72A20DFC032</object-id>
              <tp:taxon-name-part taxon-name-part-type="genus" reg="Carminator">Carminator</tp:taxon-name-part>
              <tp:taxon-name-part taxon-name-part-type="species" reg="daliensis">daliensis</tp:taxon-name-part>
              <object-id xmlns:xlink="http://www.w3.org/1999/xlink" content-type="zoobank" xlink:type="simple">http://zoobank.org/AB8033B3-FEB2-4309-AEC6-08E2572B4991</object-id>
            </tp:taxon-name><tp:taxon-authority>Chen &amp; Liuhe</tp:taxon-authority><tp:taxon-status xmlns:xlink="http://www.w3.org/1999/xlink" xlink:type="simple">sp. nov.</tp:taxon-status><xref ref-type="fig" rid="F1">Figures 1</xref><xref ref-type="fig" rid="F2">, 2</xref></tp:nomenclature><tp:treatment-sec sec-type="diagnosis" id="SECID0ECPAC"><title>Diagnosis.</title><p>Head longer than wide (Fig. <xref ref-type="fig" rid="F1">1D</xref>); frons entirely costate, median strip of frons shallow and smooth (Fig. <xref ref-type="fig" rid="F1">1C</xref>); postgena entirely obliquely striate (Fig. <xref ref-type="fig" rid="F1">1E</xref>); occipital ridge strongly arched (Fig. <xref ref-type="fig" rid="F1">1F</xref>); mandible with five blunt, subtriangular teeth (Fig. <xref ref-type="fig" rid="F1">1C</xref>); propleuron elongate, forming “neck” (Fig. <xref ref-type="fig" rid="F1">1E</xref>); prosternum without median groove (Fig. <xref ref-type="fig" rid="F1">1E</xref>); fore tibia with two rows of stout spines (nine + seven) arranged in a V shape (Fig. <xref ref-type="fig" rid="F2">2E</xref>); branching point between R1 and 2r of forewing not thickened (Fig. <xref ref-type="fig" rid="F2">2D</xref>).</p><fig id="F1" position="float" orientation="portrait"><object-id xmlns:xlink="http://www.w3.org/1999/xlink" content-type="doi" xlink:type="simple">10.3897/zookeys.1043.65223.figure1</object-id><object-id xmlns:xlink="http://www.w3.org/1999/xlink" content-type="arpha" xlink:type="simple">450A4CAB-2645-5560-8125-C88C40E76873</object-id><label>Figure 1.</label><caption><p><italic><tp:taxon-name><tp:taxon-name-part taxon-name-part-type="genus" reg="Carminator">Carminator</tp:taxon-name-part> <tp:taxon-name-part taxon-name-part-type="species" reg="daliensis">daliensis</tp:taxon-name-part></tp:taxon-name></italic> Chen &amp; Liuhe, sp. nov., female, holotype (SCAU 3049430) <bold>A</bold> habitus, dorsal <bold>B</bold> habitus, lateral <bold>C</bold> head, frontal <bold>D</bold> head, dorsal <bold>E</bold> head and prothorax, ventral <bold>F</bold> head and pronotum, lateral.</p></caption><graphic xmlns:xlink="http://www.w3.org/1999/xlink" xlink:href="zookeys-1043-021-g001.jpg" position="float" orientation="portrait" xlink:type="simple" id="oo_553806.jpg"><uri content-type="original_file" xlink:type="simple">https://binary.pensoft.net/fig/553806</uri></graphic></fig></tp:treatment-sec><tp:treatment-sec sec-type="description" id="SECID0ERBAE"><title>Description.</title><p><bold>Female</bold> (holotype). Body length 4.4 mm. <italic>Color</italic>. Body black; mandible reddish black; pedicel and first four flagellomeres dark brown, remainders of antenna black; legs black with tibiae dark brown to black and tarsus brown; wings tinged with brown and forewing veins dark brown; ovipositor sheath brown; ovipositor reddish brown.</p><fig id="F2" position="float" orientation="portrait"><object-id xmlns:xlink="http://www.w3.org/1999/xlink" content-type="doi" xlink:type="simple">10.3897/zookeys.1043.65223.figure2</object-id><object-id xmlns:xlink="http://www.w3.org/1999/xlink" content-type="arpha" xlink:type="simple">578051AF-260E-57AB-849D-74C79160381C</object-id><label>Figure 2.</label><caption><p><italic><tp:taxon-name><tp:taxon-name-part taxon-name-part-type="genus" reg="Carminator">Carminator</tp:taxon-name-part> <tp:taxon-name-part taxon-name-part-type="species" reg="daliensis">daliensis</tp:taxon-name-part></tp:taxon-name></italic> Chen &amp; Liuhe, sp. nov., female, holotype (SCAU 3049430) <bold>A</bold> mesosoma, dorsal <bold>B</bold> mesosoma, lateral <bold>C</bold> metasoma, dorsal <bold>D</bold> wings <bold>E</bold> fore tibia, inner face <bold>F</bold> ovipositor and ovipositor sheath, lateral <bold>G</bold> antenna, dorsal.</p></caption><graphic xmlns:xlink="http://www.w3.org/1999/xlink" xlink:href="zookeys-1043-021-g002.jpg" position="float" orientation="portrait" xlink:type="simple" id="oo_553807.jpg"><uri content-type="original_file" xlink:type="simple">https://binary.pensoft.net/fig/553807</uri></graphic></fig><p><bold><italic>Head</italic></bold> (Fig. <xref ref-type="fig" rid="F1">1C–F</xref>) 1.1× longer than wide in dorsal view, widely smooth with scattered punctures, punctures denser on gena and vertex; frons costate along lower margin, with about 12 longitudinal costae, punctures present among costae; median strip shallow and smooth; outer margin of frons without granulated area; posterior margin of frons slightly convex, higher than level of clypeus; punctures on gena and vertex denser; malar space below antennal insertion obliquely striate, with scattered punctures; posterior carina of subantennal groove present; lower margin of gena (as genal ridge in <xref ref-type="bibr" rid="B4">Mita and Konishi 2011</xref>) simple, not forming a blunt angle; postgena entirely obliquely striate; vertex wide, without a coronet behind lateral ocelli; occipital ridge arched; clypeus smooth, posterior margin rounded; a groove parallel to inner orbit of eye; eye with scattered short setae; ocelli forming large obtuse triangle; <abbrev xmlns:xlink="http://www.w3.org/1999/xlink" xlink:title="distance between the inner edges of the lateral ocelli" id="ABBRID0EQDAE" xlink:type="simple">POL</abbrev> = 6.5; OL = 4.9; <abbrev xmlns:xlink="http://www.w3.org/1999/xlink" xlink:title="shortest distance from the outer edge of a lateral ocellus to the compound eye" id="ABBRID0EUDAE" xlink:type="simple">OOL</abbrev> = 3.2; mandible with five blunt subtriangular teeth, basal part swollen, outer margin flat; antenna (Fig. <xref ref-type="fig" rid="F2">2G</xref>) with <abbrev xmlns:xlink="http://www.w3.org/1999/xlink" xlink:title="antennomere 1" id="ABBRID0E3DAE" xlink:type="simple">A1</abbrev>–<abbrev xmlns:xlink="http://www.w3.org/1999/xlink" xlink:title="antennomere 3" id="ABBRID0EAEAE" xlink:type="simple">A3</abbrev> weakly flattened, <abbrev xmlns:xlink="http://www.w3.org/1999/xlink" xlink:title="antennomere 4" id="ABBRID0EEEAE" xlink:type="simple">A4</abbrev>–<abbrev xmlns:xlink="http://www.w3.org/1999/xlink" xlink:title="antennomere 14" id="ABBRID0EIEAE" xlink:type="simple">A14</abbrev> strongly flattened, covered with numerous short to long setae; length/width ratio of antennal segments: 6.4:2.0, 1.3:1.3, 3.0:1.5, 1.8:1.9, 2.0:2.1, 2.2:2.5, 2.2:2.5, 2.2:2.5, 2.2:2.4, 2.1:2.4, 1.8:2.3, 2.1:2.5, 2.2:2.6, and 4.4:2.7.</p><p><bold><italic>Mesosoma</italic></bold> (Figs <xref ref-type="fig" rid="F1">1E, F</xref>, <xref ref-type="fig" rid="F2">2A, B</xref>). Pronotum shagreened to rugulose; propleuron dorsally shagreened, ventrally coriaceous, elongate, forming “neck”; median groove of prosternum absent; setae on propleuron and prosternum dense; mesoscutum largely smooth with sparse, small punctures anteriorly and laterally, coriaceous to finely punctate rugulose posteriorly, median mesoscutal sulcus weakly developed and only present anteriorly; admedian lines absent, parapsides short and present anterolaterally; mesoscutum convex, 0.65× as long as wide; mesoscutellum 0.57× as long as wide, coriaceous with sparse puntures medially, finely and desenly punctate laterally; anterior margin of axillae broadly separated; mesopleuron rugulose dorsally, largely shagreened or coriaceous ventrally; epicnemial sulcus obscure; ventral margin of episternum forming blunt angle; episternal scrobe with a weak depression; pleural sulcus complete; metanotum narrow, strongly shagreened, without punctures; metapleuron swollen anteriorly, covered with long setae; propodeum with posterior propodeal carina distinct, area anterior to posterior propodeal carina largely shagreened with sparse small punctures medially, area posterior to posterior propodeal carina smooth.</p><p><bold><italic>Legs</italic>.</bold> Fore tibia flat, with two rows of stout spines arranged in a V shape (Fig. <xref ref-type="fig" rid="F2">2E</xref>); fore tarsomeres with ratios: 7.3:2.6:2.1:1.6:3.8; hind tarsomeres with ratio: 5.4:1.9:1.4:1.0:3.7.</p><p><bold><italic>Wings</italic></bold> (Fig. <xref ref-type="fig" rid="F2">2D</xref>). Forewing with vein Sc + R branching into veins R and Rs; R1/2r = 0.4; branching point between veins R1 and 2r not thickened; Rs/(Rs + M) = 0.18.</p><p><bold><italic>Metasoma</italic></bold> (Fig. <xref ref-type="fig" rid="F2">2C, F</xref>) subcylindrical, widest at metasomal segment 4; terga and sterna faintly shagreened to smooth; tergite 1 0.43 × as long as wide; ovipositor sheath 0.9× as long as ovipositor; setae on ovipositor sheath longer than diameter of ovipositor; apex of ovipositor sharp.</p><p><bold>Variation.</bold> The body length of the paratype female is 4.2 mm, and other characters are similar to the holotype.</p><p><bold>Male.</bold> Unknown.</p></tp:treatment-sec><tp:treatment-sec sec-type="etymology" id="SECID0EEGAE"><title>Etymology.</title><p>The specific epithet refers to the locality (Dali) where the type specimens were collected. It should be treated as a noun in apposition.</p></tp:treatment-sec><tp:treatment-sec sec-type="material" id="SECID0EJGAE"><title>Material examined.</title><p><bold><italic>Holotype</italic>,</bold> female, China: Yunnan, Dali, Yunlong County, 3063 m a.s.l., forest, <named-content xmlns:xlink="http://www.w3.org/1999/xlink" content-type="dwc:verbatimCoordinates" xlink:type="simple"><named-content content-type="geo-json" specific-use="{&#34;type&#34;:&#34;Point&#34;,&#34;coordinates&#34;:[99.236111,21.856389]}" id="NCID0EXGAE" xlink:type="simple">21°51'23"N, 99°14'10"E</named-content></named-content>, 12–27.ix.2020, Malaise trap, SCAU 3049430 (<abbrev xmlns:xlink="http://www.w3.org/1999/xlink" content-type="institution" xlink:title="Museum of Biology, Sun Yat-sen University, Guangzhou, China" id="ABBRID0E3GAE" xlink:type="simple">SYSBM</abbrev>). <bold><italic>Paratype</italic></bold>: 1 female, same collecting data as holotype, SCAU 3049431 (<abbrev xmlns:xlink="http://www.w3.org/1999/xlink" content-type="institution" xlink:title="Museum of Biology, Sun Yat-sen University, Guangzhou, China" id="ABBRID0EEHAE" xlink:type="simple">SYSBM</abbrev>).</p></tp:treatment-sec><tp:treatment-sec sec-type="distribution" id="SECID0EJHAE"><title>Distribution.</title><p>Oriental region, China, Yunnan Province.</p></tp:treatment-sec><ref-list><ref id="B4"><mixed-citation xmlns:xlink="http://www.w3.org/1999/xlink" xlink:type="simple"><person-group><name name-style="western"><surname>Mita</surname><given-names>T</given-names></name><name name-style="western"><surname>Konishi</surname><given-names>K</given-names></name></person-group> (<year>2011</year>) <article-title>Biogeography and phylogeny of <italic><tp:taxon-name><tp:taxon-name-part taxon-name-part-type="genus">Carminator</tp:taxon-name-part></tp:taxon-name></italic> (<tp:taxon-name><tp:taxon-name-part taxon-name-part-type="order">Hymenoptera</tp:taxon-name-part></tp:taxon-name>: <tp:taxon-name><tp:taxon-name-part taxon-name-part-type="family">Megalyridae</tp:taxon-name-part></tp:taxon-name>).</article-title><source>Systematic Entomology</source><volume>36</volume>: <fpage>569</fpage>–<lpage>581</lpage>. <ext-link xlink:type="simple" ext-link-type="doi" xlink:href="10.1111/j.1365-3113.2010.00548.x">https://doi.org/10.1111/j.1365-3113.2010.00548.x</ext-link></mixed-citation></ref></ref-list></tp:taxon-treatment>
