# Supplementary material for: Two new species of the family Megalyridae (Hymenoptera) from China
Source: Zookeys. 2021 Jun 10;1043:21–31. doi: 10.3897/zookeys.1043.65223 (PMC8211637; doi:10.3897/zookeys.1043.65223)
Supplement: XML Treatment for Ettchellsia [file zookeys.1043.65223-treatment3.xml]

<!DOCTYPE tp:taxon-treatment
  PUBLIC "-//TaxonX//DTD Taxonomic Treatment Publishing DTD v0 20100105//EN" "tax-treatment-NSO.dtd">
<tp:taxon-treatment xmlns:tp="http://www.plazi.org/taxpub"><tp:treatment-meta><kwd-group><label>Taxon classification</label><kwd><named-content xmlns:xlink="http://www.w3.org/1999/xlink" content-type="kingdom">Animalia</named-content></kwd><kwd><named-content xmlns:xlink="http://www.w3.org/1999/xlink" content-type="order">Hymenoptera</named-content></kwd><kwd><named-content xmlns:xlink="http://www.w3.org/1999/xlink" content-type="family">Megalyridae</named-content></kwd></kwd-group><mixed-citation publication-type="journal"><person-group><name><surname>Chen</surname><given-names>Hua-yan</given-names></name><name><surname>Liuhe</surname><given-names>Bo-jing</given-names></name><name><surname>Zhang</surname><given-names>Xiao</given-names></name></person-group><article-title>Two new species of the family <tp:taxon-name><tp:taxon-name-part taxon-name-part-type="family">Megalyridae</tp:taxon-name-part></tp:taxon-name> (<tp:taxon-name><tp:taxon-name-part taxon-name-part-type="order">Hymenoptera</tp:taxon-name-part></tp:taxon-name>) from China</article-title><source>Zookeys</source><day>10</day><month>6</month><year>2021</year><volume>1043</volume><fpage>21</fpage><lpage>31</lpage><pub-id pub-id-type="doi">10.3897/zookeys.1043.65223</pub-id></mixed-citation></tp:treatment-meta><tp:nomenclature><tp:taxon-name><object-id xmlns:xlink="http://www.w3.org/1999/xlink" content-type="arpha" xlink:type="simple">F51700BD-211D-501A-9A1A-FAEEEDFFA825</object-id>
              <tp:taxon-name-part taxon-name-part-type="genus" reg="Ettchellsia">Ettchellsia</tp:taxon-name-part>
            </tp:taxon-name><tp:taxon-authority>Cameron, 1909</tp:taxon-authority><tp:nomenclature-citation-list><tp:nomenclature-citation><tp:taxon-name>
                  <tp:taxon-name-part taxon-name-part-type="genus" reg="Ettchellsia">Ettchellsia</tp:taxon-name-part>
                </tp:taxon-name><comment>Cameron 1909: 208; Baltazar 1961: 219; <xref ref-type="bibr" rid="B3">He 1991</xref>: 475; Mita and Shaw 2012: 101. Type species: <tp:taxon-name><tp:taxon-name-part taxon-name-part-type="genus" reg="Ettchellsia">Ettchellsia</tp:taxon-name-part> <tp:taxon-name-part taxon-name-part-type="species" reg="piliceps">piliceps</tp:taxon-name-part></tp:taxon-name> Cameron, 1909 (by monotypy).</comment></tp:nomenclature-citation></tp:nomenclature-citation-list></tp:nomenclature><tp:treatment-sec sec-type="diagnosis" id="SECID0EGJAE"><title>Diagnosis.</title><p>Posterior ocular orbits with groove and carina present; posterior border of mesopleuron smooth, without a row of foveae; propodeum with unique pattern of longitudinal carinae; forewing fuscous or with fuscous banding pattern; forewing with vein Rs between Rs + M and r-rs tubular for at least a short distance, apical segment of Rs tubular, arched towards stigma, M+ Cu and distal segments of Cu absent or at most spectral; Hind tibia rugose and with erect setae. Additional diagnostic characters for the genus were provided by <xref ref-type="bibr" rid="B10">Shaw (1990b)</xref>, <xref ref-type="bibr" rid="B11">Vilhelmsen et al. (2010)</xref>, and Mita and Shaw (2012).</p></tp:treatment-sec><tp:treatment-sec sec-type="biology" id="SECID0EUJAE"><title>Biology.</title><p>No biological data for <italic><tp:taxon-name><tp:taxon-name-part taxon-name-part-type="genus" reg="Ettchellsia">Ettchellsia</tp:taxon-name-part></tp:taxon-name></italic> species are available; however, these wasps have long been suspected to be idiobiont ectoparasitoids that attack beetle larvae (<xref ref-type="bibr" rid="B10">Shaw 1990b</xref>).</p></tp:treatment-sec><tp:treatment-sec sec-type="distribution" id="SECID0EFKAE"><title>Distribution.</title><p>Oriental region.</p></tp:treatment-sec><ref-list><ref id="B3"><mixed-citation xmlns:xlink="http://www.w3.org/1999/xlink" xlink:type="simple"><person-group><name name-style="western"><surname>He</surname><given-names>J-H</given-names></name></person-group> (<year>1991</year>) <article-title>A new species of the genus <italic><tp:taxon-name><tp:taxon-name-part taxon-name-part-type="genus">Ettchellsia</tp:taxon-name-part></tp:taxon-name></italic> Cameron (<tp:taxon-name><tp:taxon-name-part taxon-name-part-type="order">Hymenoptera</tp:taxon-name-part></tp:taxon-name>: <tp:taxon-name><tp:taxon-name-part taxon-name-part-type="superfamily">Ichneumonoidea</tp:taxon-name-part></tp:taxon-name>, <tp:taxon-name><tp:taxon-name-part taxon-name-part-type="family">Megalyridae</tp:taxon-name-part></tp:taxon-name>).</article-title><source>Acta Entomologica Sinica</source><volume>34</volume>: <fpage>475</fpage>–<lpage>477</lpage>.</mixed-citation></ref><ref id="B10"><mixed-citation xmlns:xlink="http://www.w3.org/1999/xlink" xlink:type="simple"><person-group><name name-style="western"><surname>Shaw</surname><given-names>SR</given-names></name></person-group> (<year>1990b</year>) <article-title>Phylogeny and biogeography of the parasitoid wasp family <tp:taxon-name><tp:taxon-name-part taxon-name-part-type="family">Megalyridae</tp:taxon-name-part></tp:taxon-name> (<tp:taxon-name><tp:taxon-name-part taxon-name-part-type="order">Hymenoptera</tp:taxon-name-part></tp:taxon-name>).</article-title><source>Journal of Biogeography</source><volume>17</volume>: <fpage>569</fpage>–<lpage>581</lpage>. <ext-link xlink:type="simple" ext-link-type="doi" xlink:href="10.2307/2845141">https://doi.org/10.2307/2845141</ext-link></mixed-citation></ref><ref id="B11"><mixed-citation xmlns:xlink="http://www.w3.org/1999/xlink" xlink:type="simple"><person-group><name name-style="western"><surname>Vilhelmsen</surname><given-names>L</given-names></name><name name-style="western"><surname>Perrichot</surname><given-names>V</given-names></name><name name-style="western"><surname>Shaw</surname><given-names>SR</given-names></name></person-group> (<year>2010</year>) <article-title>Past and present diversity and distribution in the parasitic wasp family <tp:taxon-name><tp:taxon-name-part taxon-name-part-type="family">Megalyridae</tp:taxon-name-part></tp:taxon-name> (<tp:taxon-name><tp:taxon-name-part taxon-name-part-type="order">Hymenoptera</tp:taxon-name-part></tp:taxon-name>).</article-title><source>Systematic Entomology</source><volume>35</volume>: <fpage>658</fpage>–<lpage>677</lpage>. <ext-link xlink:type="simple" ext-link-type="doi" xlink:href="10.1111/j.1365-3113.2010.00537.x">https://doi.org/10.1111/j.1365-3113.2010.00537.x</ext-link></mixed-citation></ref></ref-list></tp:taxon-treatment>
