# Supplementary material for: Two new species of the family Megalyridae (Hymenoptera) from China
Source: Zookeys. 2021 Jun 10;1043:21–31. doi: 10.3897/zookeys.1043.65223 (PMC8211637; doi:10.3897/zookeys.1043.65223)
Supplement: XML Treatment for Ettchellsia hainanensis [file zookeys.1043.65223-treatment4.xml]

<!DOCTYPE tp:taxon-treatment
  PUBLIC "-//TaxonX//DTD Taxonomic Treatment Publishing DTD v0 20100105//EN" "tax-treatment-NSO.dtd">
<tp:taxon-treatment xmlns:tp="http://www.plazi.org/taxpub"><tp:treatment-meta><kwd-group><label>Taxon classification</label><kwd><named-content xmlns:xlink="http://www.w3.org/1999/xlink" content-type="kingdom">Animalia</named-content></kwd><kwd><named-content xmlns:xlink="http://www.w3.org/1999/xlink" content-type="order">Hymenoptera</named-content></kwd><kwd><named-content xmlns:xlink="http://www.w3.org/1999/xlink" content-type="family">Megalyridae</named-content></kwd></kwd-group><mixed-citation publication-type="journal"><person-group><name><surname>Chen</surname><given-names>Hua-yan</given-names></name><name><surname>Liuhe</surname><given-names>Bo-jing</given-names></name><name><surname>Zhang</surname><given-names>Xiao</given-names></name></person-group><article-title>Two new species of the family <tp:taxon-name><tp:taxon-name-part taxon-name-part-type="family">Megalyridae</tp:taxon-name-part></tp:taxon-name> (<tp:taxon-name><tp:taxon-name-part taxon-name-part-type="order">Hymenoptera</tp:taxon-name-part></tp:taxon-name>) from China</article-title><source>Zookeys</source><day>10</day><month>6</month><year>2021</year><volume>1043</volume><fpage>21</fpage><lpage>31</lpage><pub-id pub-id-type="doi">10.3897/zookeys.1043.65223</pub-id></mixed-citation></tp:treatment-meta><tp:nomenclature><tp:taxon-name><object-id xmlns:xlink="http://www.w3.org/1999/xlink" content-type="arpha" xlink:type="simple">D9266F91-7C16-58A3-97B3-4B10B018AB0E</object-id>
              <tp:taxon-name-part taxon-name-part-type="genus" reg="Ettchellsia">Ettchellsia</tp:taxon-name-part>
              <tp:taxon-name-part taxon-name-part-type="species" reg="hainanensis">hainanensis</tp:taxon-name-part>
              <object-id xmlns:xlink="http://www.w3.org/1999/xlink" content-type="zoobank" xlink:type="simple">http://zoobank.org/0DE06E91-FC9A-43C8-88FF-36C2FCA1CCCF</object-id>
            </tp:taxon-name><tp:taxon-authority>Chen &amp; Liuhe</tp:taxon-authority><tp:taxon-status xmlns:xlink="http://www.w3.org/1999/xlink" xlink:type="simple">sp. nov.</tp:taxon-status><xref ref-type="fig" rid="F3">Figures 3</xref><xref ref-type="fig" rid="F4">, 4</xref></tp:nomenclature><tp:treatment-sec sec-type="diagnosis" id="SECID0E2LAE"><title>Diagnosis.</title><p>Frons irregularly rugose (Fig. <xref ref-type="fig" rid="F3">3C</xref>); clypeus largely punctate rugose (Fig. <xref ref-type="fig" rid="F3">3C</xref>); vertex posterior to lateral ocellus smooth anteriorly and reticulate-rugose posteriorly (Fig. <xref ref-type="fig" rid="F3">3D</xref>); gena smooth (Fig. <xref ref-type="fig" rid="F3">3E</xref>); metanotum puncate and setose medially (Fig. <xref ref-type="fig" rid="F4">4A</xref>); median propodeal region not narrowed (Fig. <xref ref-type="fig" rid="F4">4A</xref>); metasoma (Fig. <xref ref-type="fig" rid="F4">4C</xref>) smooth except tergite 6 largely coriaceous.</p><fig id="F3" position="float" orientation="portrait"><object-id xmlns:xlink="http://www.w3.org/1999/xlink" content-type="doi" xlink:type="simple">10.3897/zookeys.1043.65223.figure3</object-id><object-id xmlns:xlink="http://www.w3.org/1999/xlink" content-type="arpha" xlink:type="simple">3744E1AC-7FFE-5801-B024-A576A9CE8EAF</object-id><label>Figure 3.</label><caption><p><italic><tp:taxon-name><tp:taxon-name-part taxon-name-part-type="genus" reg="Ettchellsia">Ettchellsia</tp:taxon-name-part> <tp:taxon-name-part taxon-name-part-type="species" reg="hainanensis">hainanensis</tp:taxon-name-part></tp:taxon-name></italic> Chen &amp; Liuhe, sp. nov., female, holotype (SCAU 3049429) <bold>A</bold> habitus, dorsal <bold>B</bold> habitus, lateral <bold>C</bold> head, frontal <bold>D</bold> head, dorsal <bold>E</bold> head, lateral <bold>F</bold> antenna.</p></caption><graphic xmlns:xlink="http://www.w3.org/1999/xlink" xlink:href="zookeys-1043-021-g003.jpg" position="float" orientation="portrait" xlink:type="simple" id="oo_553808.jpg"><uri content-type="original_file" xlink:type="simple">https://binary.pensoft.net/fig/553808</uri></graphic></fig></tp:treatment-sec><tp:treatment-sec sec-type="description" id="SECID0EBOAE"><title>Description.</title><p><bold>Female</bold> (holotype). Body length 4.9 mm. <italic>Color</italic>. Head black, mesosoma largely black except mesoscutum and axill reddish brown and tegula brown, metasoma mainly black with posterior margin of terga dark brown; mandible dark brown with teeth darker; antenna brown to dark brown with apical flagellomeres paler; trochanters and tarsi of fore and mid legs pale yellow, remainders of the legs brown to dark brown; trochanter and tarsus of hind leg brown, femur dark brown to black, coxa and tibia black; dorsal surface of hind tibia with both white and black long setae; basitarsus with white long setae; forewing with four transverse dark brown bands; ovipositor sheath black; ovipositor reddish brown.</p><p><bold><italic>Head</italic></bold> (Fig. <xref ref-type="fig" rid="F3">3C–E</xref>) 1.5× wider than long in dorsal view, covered with long black erect setae and relatively short decumbent white setae; frons irregularly rugose; vertex convex, with ocellar triangle smooth, except by a median row of longitudinal punctures, area between ocelli and eyes smooth with a row of longitudinal punctures arising from lateral ocellus and parallel to orbit; vertex posterior to lateral ocellus smooth anteriorly and reticulate-rugose posteriorly; <abbrev xmlns:xlink="http://www.w3.org/1999/xlink" xlink:title="distance between the inner edges of the lateral ocelli" id="ABBRID0EWOAE" xlink:type="simple">POL</abbrev> = 4.7; OL = 3.4; <abbrev xmlns:xlink="http://www.w3.org/1999/xlink" xlink:title="shortest distance from the outer edge of a lateral ocellus to the compound eye" id="ABBRID0E1OAE" xlink:type="simple">OOL</abbrev> = 4.0; eye margined posteriorly by a groove and a single postocular oribital carina, the groove smooth anteriorly and foveate posteriorly; gena smooth; occipital carina foveate; clypeus largely punctate rugose, apical margin slightly incise medially; mandible with 3 teeth; antenna filiform, <abbrev xmlns:xlink="http://www.w3.org/1999/xlink" xlink:title="antennomere 3" id="ABBRID0E5OAE" xlink:type="simple">A3</abbrev>–<abbrev xmlns:xlink="http://www.w3.org/1999/xlink" xlink:title="antennomere 6" id="ABBRID0ECPAE" xlink:type="simple">A6</abbrev><sup>th</sup> flagellomeres subequal and the longest, remainder flagellomeres becoming shorter.</p><p><bold><italic>Mesosoma</italic></bold> (Fig. <xref ref-type="fig" rid="F4">4A, B</xref>) covered with short decumbent white setae; scattered, long, erect, black setae present on mesonotum; mesoscutum humped, anterior surface smooth, dorsal surface largely smooth with fine punctures, median mesoscutal sulcus present and foveate, lateral carina of anterior surface present; axilla and mesoscutellum largely smooth with fine punctures; metanotum puncate and setose medially; propodeum with pairs of median, submedian, and lateral longitudinal carinae; median propodeal region not narrowed, with four complete and two incomplete transverse carinae, posterior margin producing dorsally; submedian region with two complete transverse carinae; lateral region with four complete transverse carinae.</p><fig id="F4" position="float" orientation="portrait"><object-id xmlns:xlink="http://www.w3.org/1999/xlink" content-type="doi" xlink:type="simple">10.3897/zookeys.1043.65223.figure4</object-id><object-id xmlns:xlink="http://www.w3.org/1999/xlink" content-type="arpha" xlink:type="simple">3EFF00E9-5954-5B00-BEC6-F63CA5407BDE</object-id><label>Figure 4.</label><caption><p><italic><tp:taxon-name><tp:taxon-name-part taxon-name-part-type="genus" reg="Ettchellsia">Ettchellsia</tp:taxon-name-part> <tp:taxon-name-part taxon-name-part-type="species" reg="hainanensis">hainanensis</tp:taxon-name-part></tp:taxon-name></italic> Chen &amp; Liuhe, sp. nov., female, holotype (SCAU 3049429) <bold>A</bold> mesosoma, dorsal <bold>B</bold> mesosoma, lateral <bold>C</bold> metasoma, dorsal <bold>D</bold> wings <bold>E</bold> hind leg, lateral <bold>F</bold> apical ovipositor, lateral.</p></caption><graphic xmlns:xlink="http://www.w3.org/1999/xlink" xlink:href="zookeys-1043-021-g004.jpg" position="float" orientation="portrait" xlink:type="simple" id="oo_553809.jpg"><uri content-type="original_file" xlink:type="simple">https://binary.pensoft.net/fig/553809</uri></graphic></fig><p><bold><italic>Legs</italic></bold> (Figs <xref ref-type="fig" rid="F3">3B</xref>, <xref ref-type="fig" rid="F4">4E</xref>). Hind femur punctate and rugose medially; hind tibia longitudinally rugose; hind tibia covered with both white and black long erect setae, longer than the width of the hind tibia; basitarsus covered with white long erect setae, longer than the width of the hind tibia.</p><p><bold><italic>Wings</italic></bold> (Fig. <xref ref-type="fig" rid="F4">4D</xref>). Forewing with vein M 1.9× basal part of vein RS; erect setae on vein C 0.5× those on vein Sc+R and A.</p><p><bold><italic>Metasoma</italic></bold> (Fig. <xref ref-type="fig" rid="F4">4C</xref>) smooth except tergite 6 largely coriaceous; ovipositor 1.76× mesosoma length, apex with small teeth and single knob.</p><p><bold>Variation.</bold> The body length of the paratype female 5.0 mm; antenna dark brown to black; mesoscutellum reddish brown; median propodeal region with seven complete transverse carinae; other characters similar to the holotype.</p><p><bold>Male.</bold> Unknown.</p></tp:treatment-sec><tp:treatment-sec sec-type="etymology" id="SECID0EDSAE"><title>Etymology.</title><p>The specific epithet refers to Hainan Island, where the type locality is located. It is treated as a noun in apposition.</p></tp:treatment-sec><tp:treatment-sec sec-type="material" id="SECID0EISAE"><title>Material examined.</title><p><bold><italic>Holotype</italic>,</bold> female, China: Hainan, Qiongzhong, Mount Limushan, <named-content xmlns:xlink="http://www.w3.org/1999/xlink" content-type="dwc:verbatimCoordinates" xlink:type="simple"><named-content content-type="geo-json" specific-use="{&#34;type&#34;:&#34;Point&#34;,&#34;coordinates&#34;:[109.770417,19.179517]}" id="NCID0EWSAE" xlink:type="simple">19°10.771'N, 109°46.225'E</named-content></named-content>, 20–22.vii.2020, forest, sweep, Huayan Chen, SCAU 3049429 (deposited in <abbrev xmlns:xlink="http://www.w3.org/1999/xlink" content-type="institution" xlink:title="Museum of Biology, Sun Yat-sen University, Guangzhou, China" id="ABBRID0E2SAE" xlink:type="simple">SYSBM</abbrev>). <bold><italic>Paratype</italic></bold>: 1 female, China: Hainan, Qiongzhong, Mount Limushan, <named-content xmlns:xlink="http://www.w3.org/1999/xlink" content-type="dwc:verbatimCoordinates" xlink:type="simple"><named-content content-type="geo-json" specific-use="{&#34;type&#34;:&#34;Point&#34;,&#34;coordinates&#34;:[109.777997,19.173133]}" id="NCID0EGTAE" xlink:type="simple">19°10'23.28"N, 109°46'40.79"E</named-content></named-content>, 30.xi–31.xii.2020, forest, Malaise trap, Longlong Chen, SCAU 3042295 (<abbrev xmlns:xlink="http://www.w3.org/1999/xlink" content-type="institution" xlink:title="Museum of Biology, Sun Yat-sen University, Guangzhou, China" id="ABBRID0ELTAE" xlink:type="simple">SYSBM</abbrev>).</p></tp:treatment-sec><tp:treatment-sec sec-type="distribution" id="SECID0EQTAE"><title>Distribution.</title><p>Oriental region, China, Hainan Province.</p></tp:treatment-sec><tp:treatment-sec sec-type="remarks" id="SECID0EVTAE"><title>Remarks.</title><p><italic><tp:taxon-name><tp:taxon-name-part taxon-name-part-type="genus" reg="Ettchellsia">Ettchellsia</tp:taxon-name-part> <tp:taxon-name-part taxon-name-part-type="species" reg="hainanensis">hainanensis</tp:taxon-name-part></tp:taxon-name></italic> is most similar to <italic><tp:taxon-name><tp:taxon-name-part taxon-name-part-type="genus" reg="Ettchellsia">E.</tp:taxon-name-part> <tp:taxon-name-part taxon-name-part-type="species" reg="sinica">sinica</tp:taxon-name-part></tp:taxon-name></italic> He, which was previously described based on a single female from Yunnan of China, but <italic><tp:taxon-name><tp:taxon-name-part taxon-name-part-type="genus" reg="Ettchellsia">E.</tp:taxon-name-part> <tp:taxon-name-part taxon-name-part-type="species" reg="hainanensis">hainanensis</tp:taxon-name-part></tp:taxon-name></italic> can be distinguished from <italic><tp:taxon-name><tp:taxon-name-part taxon-name-part-type="genus" reg="Ettchellsia">E.</tp:taxon-name-part> <tp:taxon-name-part taxon-name-part-type="species" reg="sinica">sinica</tp:taxon-name-part></tp:taxon-name></italic> by the following characters: frons irregularly rugose (Fig. <xref ref-type="fig" rid="F3">3C</xref>); clypeus largely punctate rugose (Fig. <xref ref-type="fig" rid="F3">3C</xref>); <abbrev xmlns:xlink="http://www.w3.org/1999/xlink" xlink:title="distance between the inner edges of the lateral ocelli" id="ABBRID0EPVAE" xlink:type="simple">POL</abbrev> distinctly longer than OL (Fig. <xref ref-type="fig" rid="F3">3D</xref>); metasomal tergite 5 smooth (Fig. <xref ref-type="fig" rid="F4">4C</xref>). We contacted the curators of the <tp:taxon-name><tp:taxon-name-part taxon-name-part-type="order">Hymenoptera</tp:taxon-name-part></tp:taxon-name> collection of Zhejiang University (previously known as Zhejiang Agricultural University) where the holotype of <italic><tp:taxon-name><tp:taxon-name-part taxon-name-part-type="genus" reg="Ettchellsia">E.</tp:taxon-name-part> <tp:taxon-name-part taxon-name-part-type="species" reg="sinica">sinica</tp:taxon-name-part></tp:taxon-name></italic> claimed to be deposited, but they failed to find the type. If the holotype were confirmed to be lost, a neotype of the species may need to be designated based on a specimen collected from the type locality in the future.</p></tp:treatment-sec></tp:taxon-treatment>
